# Supplementary material for: Polystyrene Nanoplastics in Aquatic Microenvironments Affect Sperm Metabolism and Fertilization of Mytilus galloprovincialis (Lamark, 1819)
Source: Toxics. 2023 Nov 11;11(11):924. doi: 10.3390/toxics11110924 (PMC10675086; doi:10.3390/toxics11110924)
Supplement: Supplementary file 1 [file toxics-11-00924-s001.zip]

Archive with 1 entries (1 files):
- toxics-2697258-supplementary.pdf
